# Supplementary material for: Vascular Endothelial Growth Factor as a Potential Biomarker of Neuroinflammation and Frontal Cognitive Impairment in Patients with Alcohol Use Disorder
Source: Biomedicines. 2022 Apr 20;10(5):947. doi: 10.3390/biomedicines10050947 (PMC9138236; doi:10.3390/biomedicines10050947)
Supplement: Supplementary file 1 [file biomedicines-10-00947-s001.zip]

Archive with 1 entries (1 files):
- biomedicines-1633305-supplementary.pdf
